# Supplementary material for: Swedish translation and psychometric testing of the safety attitudes questionnaire (operating room version)
Source: BMC Health Serv Res. 2013 Mar 19;13:104. doi: 10.1186/1472-6963-13-104 (PMC3618303; doi:10.1186/1472-6963-13-104)
Supplement: Additional file 1 — SAQ factors and item descriptives. [file 1472-6963-13-104-S1.xls]

## Sheet: Blad1
Additional file 1: SAQ factors and item descriptives
Original / Swedish translation
Teamwork Climate / Samarbetsklimat	% missing	Mean (SD)	Median	% agree (% agree strongly)	% disagree (% disagree strongly)
Cronbach´s Alpha= 0.80
Nurse input is well received in this clinical area. / Sjuksköterskors/undersköterskors synpunkter och förslag på patientvården tas väl emot på operationsavdelningen.	0.01	3.9 (0.7)	4	80.9 (14)	7 (0)
In this clinical area, it is difficult to speak up if I percieve a problem with patient care. / Här på operationsavdelningen är det svårt att säga ifrån om jag upptäcker problem i patientvården.	0.01	3.8 (0.9)	4	73.9 (20.1)	9 (1.3)
Disagreements in this clinical area are resolved appropriately (i.e., not who is right, but what is best for the patient). / Här på operationsavdelningen löser vi meningsskiljaktigheter på ett korrekt sätt (t.ex. genom att utgå från vad som är bäst för patienten snarare än vem som har rätt).	0.01	3.5 (0.8)	4	58.5 (4.3)	16 (1.7)
I have the support I need from other personnel to care for patients. / Jag har det stöd jag behöver från andra medarbetare för att vårda patienter.	0.01	4.2 (0.7)	4	88.5 (30.8)	2 (0.9)
It is easy for personnel here to ask questions when there is something that they do not understand. / Det är lätt för personalen här på operationsavdelningen att ställa frågor när det är något de inte förstår.	0.02	4.1 (0.7)	4	89.7 (28.3)	5 (0.4)
The physicians and nurses here work together as a well-coordinated team. / På min arbetsplats arbetar personalen som ett väl samordnat team.	0.01	4.0 (0.8)	4	85.5 (21.7)	7 (0.4)
Safety Climate / Säkerhetsklimat
Cronbach´s Alpha= 0.83
I would feel safe being treated here as a patient. / Jag skulle känna mig trygg om jag blev behandlad här som patient.	0	4.3 (0.7)	4	91.6 (44.7)	3 (0)
Medical errors are handled appropriately in this clinical area. / Medicinska avvikelser hanteras korrekt på operationsavdelningen.	0.03	4.1 (0.9)	4	83.1 (33.8)	7 (0.4)
I receive appropriate feedback about my performance. / Jag får konstruktiv återkoppling på min arbetsinsats.	0.01	3.2 (0.9)	3	45.5 (3.4)	24 (4.3)
In this clinical area, it is diffcult to discuss errors. / Här på operationsavdelningen är det svårt att diskutera avvikelser.	0	3.7 (1.1)	4	67.1 (21.5)	17 (3.8)
I am encouraged by my colleagues to report any patient safety concerns I may have. / Jag uppmuntras av mina kolleger att ta upp alla funderingar jag har kring patientsäkerhet.	0.01	3.6 (0.9)	4	61.1 (12.4)	12 (3.0)
The culture in this clinical area makes it easy to learn from the errors of others. / I den kultur som råder här på operationsavdelningen är det lätt att lära sig av varandras avvikelser.	0.01	3.6 (1.0)	4	61.7 (12.8)	15 (3.0)
I know the proper channels to direct questions regarding patient safety in this clinical area. / Jag känner till hur jag ska gå tillväga för att framföra frågor om patientsäkerhet på den här operationsavdelningen.	0.01	4.1 (0.8)	4	85.5 (27.8)	5 (0.9)
Job Satisfaction / Arbetstillfredsställelse
Cronbach´s Alpha= 0.78
I like my job. / Jag tycker om mitt jobb.	0	4.7 (0.6)	5	97 (73.3)	2 (0)
Working here is like being part of a large family. / Att arbeta på denna operationsavdelning är som att vara del av en gemenskap.	0.01	4.2 (0.7)	4	90.6 (32.3)	3 (0.4)
This is a good place to work. / Detta sjukhus är en bra arbetsplats.	0.01	4.0 (0.9)	4	82.5 (29.9)	8 (0.9)
I am proud to work in this clinical area. / Jag är stolt över att arbeta på denna operationsavdelning.	0	4.2 (0.8)	4	83.1 (39)	4 (1.3)
Morale in this clinical area is high. / Arbetsmoralen är hög här på operationsavdelningen.	0.01	4.0 (0.8)	4	82.1 (26.1)	4 (0.4)
Stress Recognition / Stress
Cronbach´s Alpha= 0.76
Fatigue impairs my performance during emergency situations (e.g. emergency resuscitation, seizure). / Trötthet försämrar min arbetsinsats i akuta situationer.	0.01	3.1 (1.3)	3	47.9 (12)	36 (14.5)
When my workload becomes excessive, my performance is impaired. / Min arbetsförmåga försämras när arbetsbelastningen blir allt för tung.	0	3.3 (1.1)	4	57.2 (11.4)	26 (8.1)
I am less effective at work when fatigued. / Jag är mindre effektiv i arbetet när jag är trött.	0.01	3.8 (1.0)	4	76.1 (21.8)	13 (3)
I am more likely to make errors in tense or hostile situations. / Det är mer troligt att jag gör misstag i situationer som är spända eller fientliga.	0.03	3.7 (1.1)	4	69.3 (23.8)	17 (4.8)
Perceptions of Management / Uppfattning om ledning
Cronbach´s Alpha= 0.63
Hospital management supports my daily efforts. / Administrationen på operationsavdelningen stödjer mitt dagliga arbete.	0.04	3.6 (0.9)	4	59.9 (11.5)	11 (0.9)
Hospital management does not knowingly compromise the safety of patients. / Klinikledningen gör inte något avsiktligt som kan äventyra patientsäkerheten.	0.05	4.1 (1.0)	4	77.9 (44.7)	8 (1.8)
The levels of staffing in this clincal area are sufficient to handle the number of patients. / Personaltätheten här på operationsavdelningen är tillräcklig för att hantera antalet patienter.	0	3.0 (1.3)	3	45.6 (13.5)	45 (11.4)
I get adequate, timely information about events that might affect my work, from hospital management. / Jag får adekvat information i rätt tid gällande händelser på operationsavdelningen/sjukhuset som kan påverka mitt arbete.	0.01	3.3 (1.0)	4	52.8 (4.7)	26 (5.1)
Working Conditions / Arbetsförhållanden
Cronbach´s Alpha= 0.59
This hospital does a good job of training new personell. / Inskolning av nya medarbetare genomförs väl på operationsavdelningen.	0	4.2 (0.9)	4	89.4 (41.5)	7 (1.3)
All necessary information for diagnostic and therapeutic decisions is routinely available to me. / All nödvändig information gällande patienten finns tillgänglig innan operationsstart.	0.02	3.8 (0.8)	4	82 (12.4)	14 (0.9)
Problem personell are dealt with constructively by our hospital management. / Arbetsgivaren hanterar problematiska anställda på ett konstruktivt sätt.	0.08	3.0 (1.0)	3	32.7 (4.1)	29 (7.7)
Trainees in my discipline are adequately supervised. / Studenter i min yrkesgrupp handleds på ett adekvat sätt.	0.02	4.3 (0.6)	4	96.1 (37.5)	1 (0)
